# Supplementary material for: Immunohistochemical expression of substance P in breast cancer and its association with prognostic parameters and Ki-67 index
Source: PLoS One. 2021 Jun 4;16(6):e0252616. doi: 10.1371/journal.pone.0252616 (PMC8177477; doi:10.1371/journal.pone.0252616)
Supplement: S1 File — (XLSX) [file pone.0252616.s001.xlsx]

## Sheet: Data file_PlosOne
ID	Age	Tumor_volume	Grade	TNM_stage	T_stage	N_stage	M_stage	Axillary_LN	ER	PR	HER2	DCIS	Family_hx	Ki67	SP	Cancer_type
1	50	35.6048	3	4	2	0	1	0	0	0	1	0	1	15	3	1
2	51	73.5134	3	2	2	0	0	0	0	0	1	1	999	20	4	1
3	55	25.5255	2	2	2	1	0	1	0	0	1	1	999	3	4	1
4	56	144.644	3	4	4	1	1	1	0	0	1	999	0	5	8	1
5	71	1.40744	3	4	4	1	1	1	0	0	1	999	999	20	6	1
6	28	244.783	2	3	3	2	0	1	0	0	1	1	0	3	6	1
7	81	109.956	2	3	4	2	0	1	0	0	1	0	999	15	3	1
8	43	32.9868	3	3	3	2	0	1	0	0	1	1	999	7	6	1
9	42	63.8137	2	3	1	3	0	1	0	0	1	1	999	15	7	1
10	55	109.956	2	3	2	3	0	1	0	0	1	1	0	15	7	1
11	49	3.78301	3	3	2	3	0	1	0	0	1	999	0	0	0	1
12	45	32.9868	3	4	3	3	1	1	0	0	1	1	0	5	6	1
13	30	70.686	3	3	2	3	0	1	0	0	1	1	0	15	3	1
14	75	7.854	3	4	4	3	1	1	0	0	1	1	999	15	3	1
15	52	0.5236	3	4	3	3	1	1	0	0	1	1	0	15	7	1
16	51	0.179595	3	2	2	0	0	0	0	0	1	0	0	15	3	1
17	34	33.5104	3	2	2	1	0	1	0	0	1	1	999	10	4	1
18	37	4.53647	3	3	1	2	0	1	0	0	1	1	0	0	7	1
19	51	25.1983	3	3	3	2	0	1	0	0	1	1	0	15	5	1
20	55	37.6992	3	3	2	3	0	1	0	0	1	1	999	0	7	1
21	55	11.4537	3	3	2	3	0	1	0	0	1	1	999	0	7	1
22	45	21.9912	3	3	4	3	0	1	0	0	1	1	999	15	7	1
23	38	93.5935	3	999	2	999	999	999	0	0	1	1	0	20	7	1
24	46	322.538	3	1	1	0	0	0	0	0	1	1	1	60	3	1
25	59	8.12889	3	2	2	0	0	0	0	0	1	1	0	70	6	1
26	36	5.236	2	2	2	1	0	1	0	0	1	1	0	25	4	1
27	59	10.3359	3	2	2	1	0	1	0	0	1	1	0	35	7	1
28	45	5.13128	3	3	3	1	0	1	0	0	1	1	999	40	7	1
29	82	70.686	3	3	4	1	0	1	0	0	1	999	999	60	7	1
30	36	23.562	3	3	3	2	0	1	0	0	1	1	999	30	6	1
31	65	93.5935	3	4	3	3	1	1	0	0	1	1	0	25	7	1
32	79	28.798	3	3	2	3	0	1	0	0	1	0	0	30	4	1
33	64	10.9956	3	4	3	3	1	1	0	0	1	1	999	35	6	1
34	35	8.42996	3	3	2	3	0	1	0	0	1	1	999	80	7	1
35	56	0.212058	3	999	2	999	999	999	0	0	1	1	999	60	7	1
36	60	35.6048	2	1	1	0	0	0	0	0	1	999	999	50	8	1
37	54	9.4248	3	4	3	1	1	1	0	0	1	1	0	75	7	1
38	60	70.686	3	4	2	1	1	1	0	0	1	0	0	80	6	1
39	41	3.11018	3	3	3	2	0	1	0	0	1	1	1	45	7	1
40	56	28.2744	2	3	3	3	1	1	0	0	1	1	999	30	7	1
41	33	4.53647	3	4	3	3	1	1	0	0	1	1	999	80	7	1
42	52	3.11018	3	4	4	999	1	1	0	0	1	1	999	45	7	1
43	36	3.1416	1	2	2	0	0	0	1	1	0	1	0	0	6	2
44	57	15.708	1	2	2	0	0	0	1	1	0	1	0	15	7	2
45	57	18.4307	2	2	2	0	0	0	1	1	0	1	0	0	8	2
46	59	5.62975	2	4	4	0	1	0	1	1	0	1	0	1	3	2
47	51	1.9635	2	2	2	0	0	0	1	1	0	1	1	20	7	2
48	47	15.9829	1	2	2	1	0	1	1	1	0	1	0	2	6	2
49	46	14.8807	1	2	2	1	0	1	1	1	0	1	0	10	7	2
50	62	11.781	2	2	2	1	0	1	1	1	0	1	1	4	8	2
51	50	2.3562	2	2	2	1	0	1	1	1	0	1	0	5	8	2
52	33	10.9956	2	4	2	1	1	1	1	1	0	1	0	5	6	2
53	32	3.87988	2	3	3	1	0	1	1	1	0	1	0	15	7	2
54	55	117.286	2	4	2	1	1	1	1	1	0	1	0	20	7	2
55	53	52.7789	3	4	2	1	1	1	1	1	0	1	0	1	7	2
56	55	6.0214	3	3	3	1	0	1	1	1	0	1	0	3	6	2
57	63	14.1372	1	3	2	2	0	1	1	1	0	1	0	20	6	2
58	56	190.59	2	4	2	2	1	1	1	1	0	1	0	0	4	2
59	47	134.042	2	3	2	2	0	1	1	1	0	1	0	0	8	2
60	46	47.124	2	3	3	2	0	1	1	1	0	1	0	1	7	2
61	36	37.961	2	3	2	2	0	1	1	1	0	0	0	10	6	2
62	52	6.39316	2	3	3	2	0	1	1	1	0	1	0	20	7	2
63	45	63.3556	3	4	4	2	1	1	1	1	0	1	1	0	3	2
64	60	40.024	2	4	2	3	1	1	1	1	0	1	0	1	7	2
65	36	3.5343	3	4	3	3	1	1	1	1	0	1	0	5	6	2
66	66	52.36	3	4	3	3	1	1	1	1	0	0	0	10	8	2
67	48	1.13098	3	3	3	3	0	1	1	1	0	1	0	20	7	2
68	51	21.9912	2	4	2	0	1	0	1	1	0	0	0	10	8	2
69	60	1.1781	3	4	2	0	1	0	1	1	0	0	1	0	7	2
70	41	23.1222	2	4	4	2	1	1	1	1	0	1	0	10	6	2
71	56	117.286	3	3	2	2	0	1	1	1	0	1	1	10	8	2
72	72	11.781	3	4	2	0	1	0	1	1	0	1	0	80	6	2
73	44	5.65488	2	3	3	1	0	1	1	1	0	1	0	25	7	2
74	42	2.618	3	4	2	1	1	1	1	1	0	1	0	80	7	2
75	52	14.1372	3	3	2	2	0	1	1	1	0	1	0	90	7	2
76	57	51.051	2	3	3	3	0	1	1	1	0	1	0	40	6	2
77	52	52.36	3	3	4	3	0	1	1	1	0	0	0	30	4	2
78	53	1.5708	2	2	2	0	0	0	1	1	0	1	0	50	7	2
79	69	3.927	3	2	2	0	0	0	1	1	0	0	1	35	6	2
80	46	4.38358	3	3	3	0	0	0	1	1	0	1	0	60	6	2
81	69	31.7459	3	1	1	0	0	0	1	1	0	0	1	65	8	2
82	60	87.9648	2	4	2	3	1	1	1	1	0	0	0	50	6	2
83	66	140.995	2	2	2	0	0	0	1	1	1	0	0	5	6	3
84	49	7.854	2	1	1	0	0	0	1	1	1	999	0	14	6	3
85	67	43.9824	3	2	2	0	0	0	1	1	1	1	0	1	8	3
86	60	16.4934	3	1	1	0	0	0	1	1	1	1	0	15	8	3
87	47	1.69646	3	4	2	0	1	0	1	1	1	1	999	20	3	3
88	55	3.5343	1	2	2	1	0	1	1	1	1	1	1	10	6	3
89	50	119.381	2	2	2	1	0	1	1	1	1	999	0	5	6	3
90	63	10.9956	2	2	2	1	0	1	1	1	1	999	0	15	0	3
91	55	8.6394	2	2	2	1	0	1	1	1	1	1	999	20	6	3
92	56	4.7124	3	2	2	1	0	1	1	1	1	1	0	2	7	3
93	52	2.82744	3	4	4	1	1	1	1	1	1	1	999	20	6	3
94	34	0.7854	3	3	3	2	0	1	1	1	1	1	0	15	6	3
95	81	7.0686	3	3	3	2	0	1	1	1	1	999	999	20	6	3
96	50	8.21005	1	3	3	3	0	1	1	1	1	1	0	20	6	3
97	36	5.30145	3	3	2	3	0	1	1	1	1	1	1	1	6	3
98	73	21.9912	3	4	2	3	1	1	1	1	1	1	0	2	6	3
99	54	3.6652	3	4	3	3	1	1	1	1	1	1	0	2	8	3
100	35	16.7552	3	4	3	3	1	1	1	1	1	0	0	5	6	3
101	45	16.4494	3	4	3	3	1	1	1	1	1	1	0	10	6	3
102	77	73.304	3	4	4	3	1	1	1	1	1	999	0	20	6	3
103	40	6.2832	3	4	1	999	1	1	1	1	1	1	0	5	0	3
104	54	141.372	2	3	3	0	0	0	1	1	1	1	0	15	6	3
105	52	2.28708	2	3	3	0	0	0	1	1	1	1	0	18	6	3
106	55	8.79439	3	2	2	0	0	0	1	1	1	999	0	4	3	3
107	69	1.09956	3	3	1	2	0	1	1	1	1	1	0	5	6	3
108	33	0.691152	3	4	2	2	1	1	1	1	1	1	0	15	6	3
109	43	48.3806	2	4	3	3	1	1	1	1	1	1	0	15	6	3
110	41	81.6816	3	3	2	3	0	1	1	1	1	1	999	1	6	3
111	48	78.54	3	2	2	0	0	0	1	1	1	1	1	40	6	3
112	46	20.944	3	2	2	0	0	0	1	1	1	0	0	50	6	3
113	42	9.4248	3	999	2	999	999	0	1	1	1	1	0	35	7	3
114	54	2.48688	2	2	2	1	0	1	1	1	1	1	1	25	7	3
115	67	3.66333	2	2	2	1	0	1	1	1	1	999	0	30	6	3
116	54	12.9015	2	2	1	1	0	1	1	1	1	1	0	60	8	3
117	43	4.30818	3	4	4	1	1	1	1	1	1	1	1	30	7	3
118	50	3.4322	2	3	2	2	0	1	1	1	1	999	1	30	8	3
119	45	5.96904	3	3	2	2	0	1	1	1	1	1	0	35	7	3
120	48	11.4354	2	3	3	0	0	0	1	1	1	1	1	35	6	3
121	46	12.0114	3	4	2	2	1	1	1	1	1	1	0	40	7	3
122	41	4.32755	3	3	2	3	0	1	1	1	1	1	0	30	6	3
123	53	18.0118	3	3	3	3	0	1	1	1	1	1	0	30	7	3
124	41	19.6036	3	4	2	3	1	1	1	1	1	1	0	40	6	3
125	52	7.29898	1	2	2	0	0	0	0	0	0	0	1	12	3	4
126	82	147.262	3	2	2	0	0	0	0	0	0	0	0	0	5	4
127	55	20.944	3	2	2	0	0	0	0	0	0	1	0	10	0	4
128	53	11.781	2	2	1	1	0	1	0	0	0	999	0	0	0	4
129	39	40.3172	3	4	2	1	1	1	0	0	0	999	0	0	6	4
130	43	14.089	3	3	3	1	0	1	0	0	0	1	999	1	0	4
131	52	12.0166	2	3	2	2	0	1	0	0	0	0	0	15	3	4
132	53	6.0214	3	3	2	2	0	1	0	0	0	999	1	5	3	4
133	64	3.01594	3	4	3	2	1	1	0	0	0	0	0	20	7	4
134	49	7.854	2	4	3	3	1	1	0	0	0	999	0	0	8	4
135	38	3.1416	3	4	4	3	1	1	0	0	0	0	0	5	8	4
136	59	50.2656	3	4	3	3	1	1	0	0	0	1	0	15	8	4
137	53	192.292	2	4	3	3	1	1	0	0	0	1	0	2	7	4
138	44	1.10506	3	3	2	3	0	1	0	0	0	1	999	5	8	4
139	44	0.113098	3	4	3	3	1	1	0	0	0	999	1	5	7	4
140	59	264.811	3	4	3	3	1	1	0	0	0	999	0	5	6	4
141	47	3.1416	2	2	2	0	0	0	0	0	0	1	0	85	3	4
142	43	6.2832	3	3	3	0	0	0	0	0	0	0	0	30	0	4
143	43	3.1416	3	1	1	0	0	0	0	0	0	999	1	30	6	4
144	44	5.27789	3	3	3	0	0	0	0	0	0	1	1	30	8	4
145	54	26.18	3	2	2	0	0	0	0	0	0	1	0	75	7	4
146	33	1.45142	3	1	1	0	0	0	0	0	0	0	1	80	6	4
147	43	9.4248	3	2	2	0	0	0	0	0	0	1	0	90	4	4
148	57	12.5664	3	4	2	0	1	0	0	0	0	1	0	95	6	4
149	55	36.1284	3	2	2	1	0	1	0	0	0	1	0	45	7	4
150	54	9.0897	3	2	2	1	0	1	0	0	0	0	1	95	7	4
151	57	2.618	3	3	4	2	0	1	0	0	0	999	0	25	6	4
152	56	76.9692	3	4	2	3	1	1	0	0	0	1	0	60	6	4
153	76	126.711	3	2	2	0	0	0	0	0	0	1	999	80	4	4
154	43	11.027	3	2	2	0	0	0	0	0	0	0	1	90	3	4
155	44	174.359	3	2	2	0	0	0	0	0	0	999	0	90	3	4
156	50	39.27	3	2	2	0	0	0	0	0	0	0	0	90	5	4
157	40	571.771	3	2	2	1	0	1	0	0	0	0	1	25	6	4
158	38	41.888	3	2	2	1	0	1	0	0	0	1	1	30	8	4
159	55	85.674	3	4	3	1	1	1	0	0	0	1	1	95	7	4
160	46	7.3304	3	3	2	2	0	1	0	0	0	1	0	30	6	4
161	44	3.11018	3	3	2	2	0	1	0	0	0	1	1	30	7	4
162	43	73.304	3	4	3	2	1	1	0	0	0	1	0	50	0	4
163	45	19.2423	3	3	3	2	0	1	0	0	0	999	0	70	6	4
164	64	19.2423	3	4	3	2	1	1	0	0	0	999	0	85	6	4
